# Supplementary material for: Growth Assessment and Nutritional Status in Children with Congenital Adrenal Hyperplasia—A Cross-Sectional Study from a Vietnamese Tertiary Pediatric Center
Source: Diagnostics (Basel). 2025 Jun 16;15(12):1534. doi: 10.3390/diagnostics15121534 (PMC12192552; doi:10.3390/diagnostics15121534)
Supplement: Supplementary file 1 [file diagnostics-15-01534-s001.zip]

Archive with 1 entries (1 files):
- diagnostics-3663081-supplementary.pdf
